# Supplementary material for: Enabling new insights from old scans by repurposing clinical MRI archives for multiple sclerosis research
Source: Nat Commun. 2025 Apr 7;16:3149. doi: 10.1038/s41467-025-58274-8 (PMC11976987; doi:10.1038/s41467-025-58274-8)
Supplement: Supplementary file 4 — Source Data [file 41467_2025_58274_MOESM4_ESM.zip]

Archive with 8 entries (7 files):
- data_and_figures/
- __MACOSX/._data_and_figures
- data_and_figures/figure_2c_8.ipynb
- __MACOSX/data_and_figures/._figure_2c_8.ipynb
- data_and_figures/data_figures.xlsx
- __MACOSX/data_and_figures/._data_figures.xlsx
- data_and_figures/figure_2ab_3_4_6.ipynb
- __MACOSX/data_and_figures/._figure_2ab_3_4_6.ipynb
