# Supplementary material for: Enabling new insights from old scans by repurposing clinical MRI archives for multiple sclerosis research
Source: Nat Commun. 2025 Apr 7;16:3149. doi: 10.1038/s41467-025-58274-8 (PMC11976987; doi:10.1038/s41467-025-58274-8)
Supplement: Supplementary file 4 — Source Data [file 41467_2025_58274_MOESM4_ESM.zip › data_and_figures/figure_2c_8.ipynb]

# %% [code]
import pandas as pd
import numpy as np
import matplotlib.pyplot as plt
import seaborn as sns
import os
from scipy.stats import norm
import xlsxwriter
import openpyxl

# %% [markdown]
## Figure 2c

# %% [code]
fig_2c = pd.read_excel('data_figures.xlsx', sheet_name='Figure_2c', header=0)

# %% [code]
# Define the custom order for 'Category'
category_order = ["Lesion_flair", "Lesion_t2", 
                  "CGM_flair", "CGM_t2", "CGM_t1", 
                  "DGM_flair", "DGM_t2", "DGM_t1"]

# Sort your DataFrame based on this custom order
fig_2c['Category'] = pd.Categorical(fig_2c['Category'], categories=category_order, ordered=True)
fig_2c = fig_2c.sort_values('Category')

# Start plotting
plt.figure(figsize=(12, 6))

# Offset settings
offset = 0.2  # Adjust this offset to control the separation between data points
categories = fig_2c['Category'].unique()
positions = np.arange(len(categories))

# Set theme
sns.set_theme(style="whitegrid")

# Define colors for each source
colors = {
    "GT": "#808080",  # Green color for GT
    "Mindglide": "#0072B2",
    "Samseg": "#D55E00",
    "WMH-Synthseg": "#CC79A7"
}

# Function to safely get correlation value
def get_correlation(df, category, source):
    filtered = df[(df['Category'] == category) & (df['Source'] == source)]
    return filtered['correlation'].values[0] if not filtered.empty else np.nan

# Adding the dots for 'correlation'
for i, (position, category) in enumerate(zip(positions, categories)):
    for j, source in enumerate(['GT', 'Mindglide', 'Samseg', 'WMH-Synthseg']):
        correlation = get_correlation(fig_2c, category, source)
        if not np.isnan(correlation):
            plt.scatter(position + (j-1.5)*offset, correlation, color=colors[source], s=100, 
                        label=source if i == 0 else "")
            
            # Adding the whiskers
            lower = fig_2c[(fig_2c['Category'] == category) & 
                                       (fig_2c['Source'] == source)]['lower'].values
            upper = fig_2c[(fig_2c['Category'] == category) & 
                                       (fig_2c['Source'] == source)]['upper'].values
            if len(lower) > 0 and len(upper) > 0:
                plt.plot([position + (j-1.5)*offset, position + (j-1.5)*offset],
                         [lower[0], upper[0]], color='grey')

# Add horizontal line at y=0
plt.axhline(y=0, color='black', linewidth=1.5, linestyle='-')

# Adjust the font size of the y axis
plt.yticks(fontsize=14)
plt.ylabel('Correlation', fontsize=14, fontweight='bold')

# Adjust the plot
plt.xticks(positions, categories, rotation=45, ha='right', fontsize=12)
plt.title('Correlation of Segmentation Volumes and EDSS', fontweight='bold', fontsize=16)
plt.legend(title='Model', fontsize=14, title_fontsize=14)

plt.tight_layout()
plt.show()

# %% [markdown]
## Figure 8

# %% [code]
fig_8 = pd.read_excel('data_figures.xlsx', sheet_name='Figure_8', header=0)

# %% [code]
# Create forest plot
plt.figure(figsize=(10, 8))
y_positions = range(len(fig_8))

# Calculate error bars
lower_errors = fig_8['probability'] - fig_8['lower_bound']
upper_errors = fig_8['upper_bound'] - fig_8['probability']

# Plotting the points with error bars
for i, row in fig_8.iterrows():
    plt.errorbar(row['probability'], y_positions[i], 
                xerr=[[lower_errors[i]], [upper_errors[i]]], 
                fmt='o', color=row['color'], capsize=5)

# Calculate and plot the median line
median_probability = fig_8['probability'].median()
plt.axvline(median_probability, color='gray', linestyle='--', linewidth=1)

# Formatting
plt.xlabel('ICC', fontsize=14, fontweight='bold')
plt.ylabel('')
plt.yticks(y_positions, fig_8['region_name'], fontsize=10, fontweight='bold')
plt.xticks(fontsize=10, fontweight='bold')
plt.gca().invert_yaxis()  # Invert y-axis for better readability
plt.grid(False)

# Save the figure
plt.tight_layout()
plt.show()
