# Supplementary material for: Enabling new insights from old scans by repurposing clinical MRI archives for multiple sclerosis research
Source: Nat Commun. 2025 Apr 7;16:3149. doi: 10.1038/s41467-025-58274-8 (PMC11976987; doi:10.1038/s41467-025-58274-8)
Supplement: Supplementary file 4 — Source Data [file 41467_2025_58274_MOESM4_ESM.zip › data_and_figures/data_figures.xlsx]

## Sheet: Figure_2a
	Method	Lesion_load
0	Ground Truth	31448.7
1	Ground Truth	1424
2	Ground Truth	1090.37
3	Ground Truth	40690.5
4	Ground Truth	30180.1
5	Ground Truth	49956
6	Ground Truth	1352.81
7	Ground Truth	6205.78
8	Ground Truth	19406.1
9	Ground Truth	16950.1
10	Ground Truth	13900.9
11	Ground Truth	52620.4
12	Ground Truth	30132.2
13	Ground Truth	13382.1
14	Ground Truth	14383.5
15	Ground Truth	17018.8
16	Ground Truth	1600.49
17	Ground Truth	922.324
18	Ground Truth	50250.8
19	Ground Truth	9625.78
20	Ground Truth	35618.9
21	Ground Truth	23544
22	Ground Truth	21141.2
23	Ground Truth	1172.29
24	Ground Truth	15892.9
25	Ground Truth	8372.46
26	Ground Truth	2499.08
27	Ground Truth	10264.2
28	Ground Truth	330.469
29	Ground Truth	656.016
30	Ground Truth	19877
31	Ground Truth	16189
32	Ground Truth	17745.5
33	Ground Truth	17699
34	Ground Truth	28500
35	Ground Truth	29587.5
36	Ground Truth	33106.5
37	Ground Truth	33476.5
38	Ground Truth	8267.5
39	Ground Truth	6393.5
40	Ground Truth	5855
41	Ground Truth	6220.5
42	Ground Truth	2901
43	Ground Truth	2659.5
44	Ground Truth	2738.5
45	Ground Truth	2547.5
46	Ground Truth	4172
47	Ground Truth	4635.5
48	Ground Truth	4096
49	Ground Truth	4127.5
50	Mindglide	16083.5
51	Mindglide	1518.05
52	Mindglide	607.676
53	Mindglide	40583
54	Mindglide	13387.1
55	Mindglide	32867.8
56	Mindglide	794.883
57	Mindglide	6396.33
58	Mindglide	11776.1
59	Mindglide	15520.8
60	Mindglide	7482.02
61	Mindglide	50058.2
62	Mindglide	24574.6
63	Mindglide	10573.2
64	Mindglide	10905.8
65	Mindglide	15994
66	Mindglide	1409.77
67	Mindglide	828.589
68	Mindglide	39333.9
69	Mindglide	2976.68
70	Mindglide	22343.6
71	Mindglide	13676
72	Mindglide	18602.9
73	Mindglide	1680.64
74	Mindglide	10706.1
75	Mindglide	6123.34
76	Mindglide	1265.1
77	Mindglide	6830.16
78	Mindglide	511.875
79	Mindglide	716.484
80	Mindglide	27449
81	Mindglide	26083
82	Mindglide	23426
83	Mindglide	24847
84	Mindglide	30335
85	Mindglide	33164
86	Mindglide	33073
87	Mindglide	34004
88	Mindglide	10655
89	Mindglide	8870
90	Mindglide	8459
91	Mindglide	7765
92	Mindglide	5645
93	Mindglide	3922
94	Mindglide	3450
95	Mindglide	3459
96	Mindglide	12817
97	Mindglide	9466
98	Mindglide	9787
99	Mindglide	9709
100	Samseg	2109.73
101	Samseg	264.551
102	Samseg	255.762
103	Samseg	10918.1
104	Samseg	11148.2
105	Samseg	14870.4
106	Samseg	288.281
107	Samseg	4999.92
108	Samseg	11536.2
109	Samseg	14799.2
110	Samseg	6812.62
111	Samseg	3476.43
112	Samseg	12576.8
113	Samseg	11409.4
114	Samseg	8096.31
115	Samseg	8104.75
116	Samseg	224.121
117	Samseg	576.848
118	Samseg	19973.5
119	Samseg	1005.82
120	Samseg	17535.6
121	Samseg	8368.95
122	Samseg	358.594
123	Samseg	324.492
124	Samseg	6150.59
125	Samseg	4357.79
126	Samseg	310.43
127	Samseg	4898.67
128	Samseg	104.238
129	Samseg	108.984
130	Samseg	6960
131	Samseg	5855
132	Samseg	2748
133	Samseg	3459
134	Samseg	16024
135	Samseg	18893
136	Samseg	19026
137	Samseg	24065
138	Samseg	5282
139	Samseg	4308
140	Samseg	3930
141	Samseg	3040
142	Samseg	1704
143	Samseg	1641
144	Samseg	1330
145	Samseg	1085
146	Samseg	1721
147	Samseg	3776
148	Samseg	2657
149	Samseg	1352
150	Synthseg	12233.8
151	Synthseg	8765.51
152	Synthseg	1715.62
153	Synthseg	19203.6
154	Synthseg	5975.68
155	Synthseg	24159.9
156	Synthseg	1828.83
157	Synthseg	10684.2
158	Synthseg	12047.7
159	Synthseg	16384.9
160	Synthseg	12960.4
161	Synthseg	20680.5
162	Synthseg	21490.8
163	Synthseg	14097.5
164	Synthseg	8885.57
165	Synthseg	8531.19
166	Synthseg	2985.82
167	Synthseg	1979.52
168	Synthseg	11753.6
169	Synthseg	6149.53
170	Synthseg	22111.7
171	Synthseg	13080.9
172	Synthseg	10492.2
173	Synthseg	9673.24
174	Synthseg	15306.9
175	Synthseg	6727.68
176	Synthseg	2616.15
177	Synthseg	10536.2
178	Synthseg	2452.5
179	Synthseg	2801.25
180	Synthseg	13787
181	Synthseg	9489
182	Synthseg	9872
183	Synthseg	7969
184	Synthseg	7117
185	Synthseg	9746
186	Synthseg	11109
187	Synthseg	10174
188	Synthseg	6538
189	Synthseg	5358
190	Synthseg	5406
191	Synthseg	5191
192	Synthseg	2757
193	Synthseg	1850
194	Synthseg	1744
195	Synthseg	1647
196	Synthseg	3855
197	Synthseg	3896
198	Synthseg	4065
199	Synthseg	4192

## Sheet: Figure_2b
	Group	Dice	Sensitivity	Specificity	False positive rate	False negative rate	Precision
0	Mindglide	0.752	0.838506	0.998765	0.00123497	0.161494	0.681154
1	Mindglide	0.702	0.87722	0.998474	0.001526	0.12278	0.585094
2	Mindglide	0.735	0.855307	0.998827	0.00117282	0.144693	0.644967
3	Mindglide	0.745	0.860689	0.998799	0.00120138	0.139311	0.657182
4	Mindglide	0.818	0.821044	0.999207	0.000793188	0.178956	0.8149
5	Mindglide	0.808	0.88664	0.998794	0.00120626	0.11336	0.742432
6	Mindglide	0.844	0.8239	0.999368	0.000631571	0.1761	0.864905
7	Mindglide	0.856	0.848296	0.999345	0.00065531	0.151704	0.863663
8	Mindglide	0.627	0.629777	0.999435	0.000565464	0.370223	0.623275
9	Mindglide	0.649	0.707298	0.9995	0.000499746	0.292702	0.599887
10	Mindglide	0.652	0.754861	0.999492	0.000507694	0.245139	0.573708
11	Mindglide	0.627	0.648451	0.99957	0.000430027	0.351549	0.606697
12	Mindglide	0.447	0.584189	0.999494	0.000506359	0.415811	0.362622
13	Mindglide	0.488	0.550432	0.99969	0.000310019	0.449568	0.438297
14	Mindglide	0.519	0.513468	0.999769	0.000230663	0.486532	0.524928
15	Mindglide	0.488	0.544065	0.999729	0.000271308	0.455935	0.442613
16	Mindglide	0.373	0.782208	0.998638	0.00136212	0.217792	0.244909
17	Mindglide	0.493	0.7879	0.999146	0.000853927	0.2121	0.359075
18	Mindglide	0.442	0.812705	0.99904	0.000959681	0.187295	0.303259
19	Mindglide	0.465	0.816116	0.999078	0.000921711	0.183884	0.325471
20	Mindglide	0.505	0.381526	0.999537	0.000463365	0.618474	0.746014
21	Mindglide	0.233	0.241081	0.999867	0.000132801	0.758919	0.226146
22	Mindglide	0.447	0.347896	0.999974	2.5812e-05	0.652104	0.624241
23	Mindglide	0.659	0.658076	0.998432	0.00156762	0.341924	0.65982
24	Mindglide	0.597	0.430593	0.999956	4.44378e-05	0.569407	0.970732
25	Mindglide	0.657	0.54473	0.999357	0.00064283	0.45527	0.82794
26	Mindglide	0.18	0.142931	0.999932	6.79994e-05	0.857069	0.243255
27	Mindglide	0.578	0.587129	0.999689	0.000311355	0.412871	0.569638
28	Mindglide	0.648	0.52034	0.99981	0.000190119	0.47966	0.857478
29	Mindglide	0.742	0.710372	0.999606	0.000394086	0.289628	0.775788
30	Mindglide	0.583	0.448488	0.999863	0.000136953	0.551512	0.83325
31	Mindglide	0.775	0.756423	0.998834	0.00116603	0.243577	0.79514
32	Mindglide	0.788	0.715142	0.999657	0.00034316	0.284858	0.876876
33	Mindglide	0.678	0.606707	0.999722	0.00027782	0.393293	0.76788
34	Mindglide	0.752	0.661403	0.999842	0.000157652	0.338597	0.872312
35	Mindglide	0.64	0.62098	0.999386	0.000614434	0.37902	0.660768
36	Mindglide	0.358	0.337068	0.999902	9.83853e-05	0.662932	0.382668
37	Mindglide	0.27	0.256432	0.999941	5.94909e-05	0.743568	0.285442
38	Mindglide	0.789	0.703044	0.999545	0.000455303	0.296956	0.89817
39	Mindglide	0.297	0.194357	0.999875	0.000125127	0.805643	0.628499
40	Mindglide	0.655	0.533218	0.99962	0.000380279	0.466782	0.850028
41	Mindglide	0.565	0.446845	0.999642	0.000357606	0.553155	0.76927
42	Mindglide	0.472	0.443461	0.998955	0.00104548	0.556539	0.503969
43	Mindglide	0.206	0.250562	0.999843	0.000156781	0.749438	0.174773
44	Mindglide	0.614	0.513488	0.999712	0.000288209	0.486512	0.762257
45	Mindglide	0.721	0.624228	0.999899	0.000101484	0.375772	0.853509
46	Mindglide	0.331	0.249349	0.999927	7.25792e-05	0.750651	0.492566
47	Mindglide	0.481	0.400226	0.999692	0.000308037	0.599774	0.601452
48	Mindglide	0.056	0.0712766	0.999945	5.5196e-05	0.928723	0.0460165
49	Mindglide	0.255	0.266345	0.999939	6.12384e-05	0.733655	0.243867
50	Samseg	0.435	0.285586	0.999916	8.35351e-05	0.714414	0.914943
51	Samseg	0.394	0.263206	0.99982	0.000179928	0.736794	0.782067
52	Samseg	0.097	0.0562129	0.999753	0.00024748	0.943787	0.361354
53	Samseg	0.022	0.0128083	0.999546	0.000453586	0.987192	0.0702515
54	Samseg	0.681	0.521556	0.999955	4.53452e-05	0.478444	0.979968
55	Samseg	0.767	0.644112	0.999858	0.000142063	0.355888	0.946753
56	Samseg	0.701	0.542498	0.999973	2.69987e-05	0.457502	0.989961
57	Samseg	0.805	0.682496	0.999938	6.1771e-05	0.317504	0.981841
58	Samseg	0.597	0.447985	0.999921	7.86071e-05	0.552015	0.894358
59	Samseg	0.63	0.495281	0.999918	8.19532e-05	0.504719	0.864903
60	Samseg	0.684	0.550786	0.999945	5.47678e-05	0.449214	0.901018
61	Samseg	0.535	0.379491	0.99996	3.98486e-05	0.620509	0.906908
62	Samseg	0.568	0.421804	0.999968	3.18058e-05	0.578196	0.867371
63	Samseg	0.517	0.394492	0.999942	5.75569e-05	0.605508	0.750762
64	Samseg	0.483	0.332577	0.999978	2.20952e-05	0.667423	0.881955
65	Samseg	0.471	0.326581	0.999977	2.33595e-05	0.673419	0.847005
66	Samseg	0.439	0.313481	0.999935	6.51642e-05	0.686519	0.73097
67	Samseg	0.558	0.523644	0.999786	0.000213517	0.476356	0.598252
68	Samseg	0.567	0.489869	0.999878	0.000122159	0.510131	0.673316
69	Samseg	0.406	0.27376	0.999959	4.10963e-05	0.72624	0.784024
70	Samseg	0.051	0.0272989	0.999858	0.000141926	0.972701	0.406932
71	Samseg	0.246	0.145661	0.999994	6.45821e-06	0.854339	0.784053
72	Samseg	0.021	0.0127358	0.999973	2.7342e-05	0.987264	0.0542955
73	Samseg	0	2.59197e-05	0.99876	0.00123964	0.999974	9.65997e-05
74	Samseg	0.535	0.36656	0.99999	9.689e-06	0.63344	0.992337
75	Samseg	0.44	0.285203	0.999929	7.07928e-05	0.714797	0.958119
76	Samseg	0.253	0.153456	0.999991	9.12091e-06	0.846544	0.720122
77	Samseg	0.679	0.612763	0.999865	0.000135417	0.387237	0.760547
78	Samseg	0.694	0.552958	0.999909	9.12363e-05	0.447042	0.930182
79	Samseg	0.814	0.762567	0.999788	0.000212182	0.237433	0.873395
80	Samseg	0.602	0.44853	0.999937	6.34076e-05	0.55147	0.91521
81	Samseg	0	4.00867e-05	0.999605	0.000395045	0.99996	0.000606765
82	Samseg	0.585	0.414668	0.999991	9.29023e-06	0.585332	0.993487
83	Samseg	0.749	0.694177	0.99976	0.000239974	0.305823	0.814196
84	Samseg	0.698	0.545267	0.999971	2.86966e-05	0.454733	0.968692
85	Samseg	0.57	0.420583	0.999893	0.000107236	0.579417	0.883163
86	Samseg	0.005	0.00285557	0.999975	2.48199e-05	0.997144	0.0203922
87	Samseg	0	0	0.999942	5.7961e-05	1	0
88	Samseg	0.568	0.396924	0.999997	3.15711e-06	0.603076	0.998609
89	Samseg	0.172	0.094832	0.999989	1.05217e-05	0.905168	0.90755
90	Samseg	0.639	0.476776	0.999937	6.2798e-05	0.523224	0.968444
91	Samseg	0.486	0.329359	0.99993	6.96446e-05	0.670641	0.92657
92	Samseg	0.019	0.00984452	0.999983	1.70479e-05	0.990155	0.580392
93	Samseg	0.259	0.165242	0.999985	1.47839e-05	0.834758	0.596966
94	Samseg	0.49	0.339896	0.999915	8.4771e-05	0.660104	0.87828
95	Samseg	0.631	0.479971	0.999962	3.8382e-05	0.520029	0.922149
96	Samseg	0.055	0.0306675	0.999974	2.64322e-05	0.969332	0.246886
97	Samseg	0.518	0.382775	0.99989	0.00010974	0.617225	0.802031
98	Samseg	0	0	0.999988	1.17823e-05	1	0
99	Samseg	0	0	0.999988	1.23192e-05	1	0
100	Synthseg	0.328	0.227799	0.999425	0.000575	0.772201	0.585586
101	Synthseg	0.047	0.168004	0.999036	0.000964	0.831996	0.027293
102	Synthseg	0.221	0.28454	0.999841	0.000159	0.71546	0.18084
103	Synthseg	0.389	0.286409	0.999143	0.000857	0.713591	0.606872
104	Synthseg	0.228	0.136705	0.99979	0.00021	0.863295	0.690425
105	Synthseg	0.448	0.332477	0.999142	0.000858	0.667523	0.68747
106	Synthseg	0.087	0.102001	0.999809	0.000191	0.897999	0.075452
107	Synthseg	0.275	0.373612	0.999054	0.000946	0.626388	0.217009
108	Synthseg	0.514	0.416326	0.99955	0.00045	0.583674	0.670606
109	Synthseg	0.592	0.581932	0.999262	0.000738	0.418068	0.602004
110	Synthseg	0.443	0.427718	0.99923	0.00077	0.572282	0.458757
111	Synthseg	0.491	0.34205	0.999695	0.000305	0.65795	0.870326
112	Synthseg	0.622	0.533056	0.999384	0.000616	0.466944	0.747397
113	Synthseg	0.421	0.431912	0.999058	0.000942	0.568088	0.409993
114	Synthseg	0.509	0.411385	0.999664	0.000336	0.588615	0.665928
115	Synthseg	0.43	0.322987	0.999656	0.000344	0.677013	0.644324
116	Synthseg	0.279	0.400329	0.999735	0.000265	0.599671	0.214588
117	Synthseg	0.156	0.244854	0.999824	0.000176	0.755146	0.114086
118	Synthseg	0.341	0.210126	0.999864	0.000136	0.789874	0.898362
119	Synthseg	0.268	0.219375	0.999543	0.000457	0.780625	0.343386
120	Synthseg	0.476	0.385655	0.99905	0.00095	0.614345	0.621237
121	Synthseg	0.366	0.284622	0.999277	0.000723	0.715378	0.512282
122	Synthseg	0.315	0.235454	0.999375	0.000625	0.764546	0.474426
123	Synthseg	0.073	0.336782	0.998951	0.001049	0.663218	0.040814
124	Synthseg	0.422	0.413978	0.999012	0.000988	0.586022	0.429828
125	Synthseg	0.572	0.515452	0.999727	0.000273	0.484548	0.64147
126	Synthseg	0.25	0.25582	0.999776	0.000224	0.74418	0.244373
127	Synthseg	0.25	0.253596	0.999102	0.000898	0.746404	0.247051
128	Synthseg	0.015	0.06383	0.999725	0.000275	0.93617	0.008601
129	Synthseg	0.076	0.199625	0.999698	0.000302	0.800375	0.046749
130	Synthseg	0.473	0.383039	0.99926	0.00074	0.616961	0.619497
131	Synthseg	0.409	0.316089	0.999437	0.000563	0.683911	0.579513
132	Synthseg	0.439	0.341806	0.999459	0.000541	0.658194	0.611629
133	Synthseg	0.333	0.236137	0.999508	0.000492	0.763863	0.562178
134	Synthseg	0.325	0.200976	0.999849	0.000151	0.799024	0.850218
135	Synthseg	0.4	0.270112	0.999683	0.000317	0.729888	0.769649
136	Synthseg	0.415	0.273769	0.999773	0.000227	0.726231	0.855613
137	Synthseg	0.404	0.261641	0.999842	0.000158	0.738359	0.890309
138	Synthseg	0.358	0.29009	0.99951	0.00049	0.70991	0.46788
139	Synthseg	0.38	0.325136	0.99959	0.00041	0.674864	0.456514
140	Synthseg	0.417	0.383574	0.999586	0.000414	0.616426	0.45616
141	Synthseg	0.399	0.342464	0.999619	0.000381	0.657536	0.479291
142	Synthseg	0.16	0.142694	0.999682	0.000318	0.857306	0.181357
143	Synthseg	0.154	0.122318	0.999793	0.000207	0.877682	0.206486
144	Synthseg	0.106	0.079104	0.999794	0.000206	0.920896	0.159977
145	Synthseg	0.119	0.094172	0.999806	0.000194	0.905828	0.160899
146	Synthseg	0.422	0.413406	0.999691	0.000309	0.586594	0.43035
147	Synthseg	0.485	0.461057	0.999732	0.000268	0.538943	0.510524
148	Synthseg	0.465	0.491238	0.99968	0.00032	0.508762	0.441328
149	Synthseg	0.461	0.480114	0.999672	0.000328	0.519886	0.443464

## Sheet: Figure_2c
	Category	correlation	lower	upper	Source
0	Lesion_flair	0.130987	0.0574405	0.20312	GT
1	Lesion_t2	0.130987	0.0574405	0.20312	GT
2	Lesion_flair	0.127252	0.0536001	0.199526	Mindglide
3	Lesion_t2	0.150221	0.0769739	0.221856	Mindglide
4	DGM_flair	-0.130268	-0.202469	-0.0566581	Mindglide
5	DGM_t2	-0.127786	-0.199997	-0.0541953	Mindglide
6	CGM_flair	-0.122772	-0.195152	-0.0490614	Mindglide
7	CGM_t2	-0.10221	-0.174989	-0.0283204	Mindglide
8	Lesion_flair	0.00894374	-0.0652568	0.0830459	Samseg
9	Lesion_t2	0.0863199	0.0122943	0.159404	Samseg
10	DGM_flair	-0.063	-0.1368	0.0109	Samseg
11	DGM_t2	-0.082	-0.1556	-0.0084	Samseg
12	CGM_flair	-0.097	-0.17	-0.0231	Samseg
13	CGM_t2	0.053	-0.0217	0.1261	Samseg
14	Lesion_flair	0.105439	0.0315284	0.178203	WMH-Synthseg
15	Lesion_t2	0.140268	0.0668588	0.212167	WMH-Synthseg
16	DGM_flair	-0.106262	-0.179008	-0.0323593	WMH-Synthseg
17	DGM_t2	-0.112147	-0.184716	-0.0383614	WMH-Synthseg
18	CGM_flair	-0.0910046	-0.164055	-0.0169619	WMH-Synthseg
19	CGM_t2	-0.113713	-0.186248	-0.0399455	WMH-Synthseg
20	CGM_t1	-0.135	-0.2074	-0.0619	Mindglide
21	DGM_t1	-0.131	-0.203	-0.0573	Mindglide
22	CGM_t1	-0.114	-0.1861	-0.0398	Samseg
23	DGM_t1	-0.106	-0.1783	-0.0317	Samseg
24	CGM_t1	-0.127	-0.2021	-0.0501	WMH-Synthseg
25	DGM_t1	-0.112	-0.1878	-0.0352	WMH-Synthseg

## Sheet: Figure_3abc
	region	sequence	treatment	value_median	value_lower	value_upper	p_value	study
0	Cortical_GM	T2	Placebo	-0.38	-0.502	-0.257	0.005	SPMS
1	Cortical_GM	T1	Placebo	-0.598	-0.747	-0.45	0.009	SPMS
2	DGM	T1	Placebo	-0.739	-0.92	-0.559	0.001	SPMS
3	DGM	T2	Placebo	-0.651	-0.828	-0.473	0.004	SPMS
4	Lesion	T2	Placebo	5.832	4.666	6.997	0.023	SPMS
5	Lesion	T1	Placebo	6.461	5.418	7.504	0	SPMS
6	Lesion	T2	Treatment	3.887	2.787	4.987	0.023	SPMS
7	Lesion	T1	Treatment	3.711	2.729	4.694	0	SPMS
8	Cortical_GM	T1	Treatment	-0.326	-0.465	-0.186	0.009	SPMS
9	Cortical_GM	T2	Treatment	-0.135	-0.251	-0.02	0.005	SPMS
10	DGM	T2	Treatment	-0.296	-0.463	-0.129	0.004	SPMS
11	DGM	T1	Treatment	-0.302	-0.472	-0.132	0.001	SPMS
12	Cortical_GM	T1	Placebo	-0.536	-0.594	-0.479	0.035	PPMS
13	Cortical_GM	T2	Placebo	-0.507	-0.566	-0.449	0	PPMS
14	Cortical_GM	FLAIR	Placebo	-0.525	-0.607	-0.443	0.005	PPMS
15	Cortical_GM	PD	Placebo	-0.456	-0.543	-0.369	0.019	PPMS
16	DGM	PD	Placebo	-0.626	-0.725	-0.527	0	PPMS
17	DGM	FLAIR	Placebo	-0.609	-0.71	-0.508	0.014	PPMS
18	DGM	T2	Placebo	-0.517	-0.611	-0.424	0.076	PPMS
19	DGM	T1	Placebo	-0.65	-0.752	-0.547	0.035	PPMS
20	Lesion	T1	Placebo	6.353	5.83	6.876	0	PPMS
21	Lesion	T2	Placebo	6.775	6.157	7.392	0	PPMS
22	Lesion	FLAIR	Placebo	5.955	5.279	6.63	0	PPMS
23	Lesion	PD	Placebo	5.388	4.676	6.101	0	PPMS
24	Lesion	T1	Treatment	3.376	3.025	3.728	0	PPMS
25	Lesion	T2	Treatment	2.151	1.737	2.565	0	PPMS
26	Lesion	FLAIR	Treatment	0.645	0.192	1.098	0	PPMS
27	Lesion	PD	Treatment	-0.074	-0.553	0.405	0	PPMS
28	DGM	PD	Treatment	-0.406	-0.473	-0.34	0	PPMS
29	DGM	FLAIR	Treatment	-0.458	-0.526	-0.391	0.014	PPMS
30	DGM	T2	Treatment	-0.416	-0.479	-0.354	0.076	PPMS
31	DGM	T1	Treatment	-0.518	-0.587	-0.45	0.035	PPMS
32	Cortical_GM	T2	Treatment	-0.349	-0.388	-0.31	0	PPMS
33	Cortical_GM	FLAIR	Treatment	-0.386	-0.441	-0.331	0.005	PPMS
34	Cortical_GM	PD	Treatment	-0.33	-0.389	-0.272	0.019	PPMS
35	Cortical_GM	T1	Treatment	-0.463	-0.502	-0.424	0.035	PPMS
36	amri_Volume	T2	Placebo	3.33	2.578	4.081	0	PPMS
37	amri_Volume	T2	Treatment	-1.304	-1.808	-0.799	0	PPMS

## Sheet: Figure_3d
	sequence	ICC	CI95._lower	CI95._upper
0	T1/T2 SPMS	0.81	0.73	0.87
1	T1/T2 PPMS	0.93	0.91	0.94
2	T1/PD PPMS	0.916	0.9	0.93
3	T1/FLAIR PPMS	0.907	0.88	0.93

## Sheet: Figure_4
	region	sequence	treatment	value_median	value_lower	value_upper
0	DGM	flair	High_Efficacy	-0.639	-1.195	-0.083
1	CGM	flair	High_Efficacy	-0.778	-1.33	-0.226
2	Lesion	flair	High_Efficacy	-5.495	-13.466	2.477
3	Lesion	t1p	High_Efficacy	2.842	-4.205	9.89
4	CGM	t1p	High_Efficacy	-0.706	-1.402	-0.011
5	DGM	t1p	High_Efficacy	-0.187	-1.028	0.654
6	DGM	t2	High_Efficacy	-0.433	-1.14	0.275
7	CGM	t2	High_Efficacy	-0.394	-0.842	0.054
8	Lesion	t2	High_Efficacy	-11.043	-17.134	-4.952
9	CGM	t1p	Moderate_Efficacy	-1.144	-1.56	-0.728
10	DGM	t1p	Moderate_Efficacy	-0.96	-1.473	-0.447
11	Lesion	t1p	Moderate_Efficacy	10.877	6.56	15.194
12	Lesion	t2	Moderate_Efficacy	5.539	3.562	7.516
13	DGM	t2	Moderate_Efficacy	-0.94	-1.173	-0.708
14	CGM	t2	Moderate_Efficacy	-0.732	-0.879	-0.585
15	CGM	flair	Moderate_Efficacy	-0.711	-1.118	-0.304
16	DGM	flair	Moderate_Efficacy	-1.163	-1.575	-0.751
17	Lesion	flair	Moderate_Efficacy	-2.269	-8.136	3.598

## Sheet: Figure_6
	region	sequence	treatment	value_median	value_lower	value_upper	p_value	boxplot_region	boxplot_sequence
0	CGM	flair	Placebo	-0.567	-0.674	-0.46	0.009	CGM	MG_flair
1	DGM	flair	Placebo	-0.646	-0.781	-0.512	0.065	DGM	MG_flair
2	Lesion	flair	Placebo	6.128	5.195	7.06	0	Lesion	MG_flair
3	samseg_CGM	flair	Placebo	-0.52	-0.696	-0.345	0.759	CGM	SAM_flair
4	samseg_DGM	flair	Placebo	-0.603	-0.77	-0.436	0.122	DGM	SAM_flair
5	samseg_Lesion	flair	Placebo	12.566	6.469	18.664	0.007	Lesion	SAM_flair
6	wmh_CGM	flair	Placebo	-0.447	-0.541	-0.353	0.074	CGM	WMH_flair
7	wmh_DGM	flair	Placebo	-0.733	-0.888	-0.578	0.073	DGM	WMH_flair
8	wmh_Lesion	flair	Placebo	3.423	2.474	4.372	0	Lesion	WMH_flair
9	CGM	flair	Treatment	-0.397	-0.468	-0.326	0.009	CGM	MG_flair
10	DGM	flair	Treatment	-0.497	-0.585	-0.408	0.065	DGM	MG_flair
11	Lesion	flair	Treatment	0.585	-0.029	1.2	0	Lesion	MG_flair
12	samseg_CGM	flair	Treatment	-0.555	-0.67	-0.439	0.759	CGM	SAM_flair
13	samseg_DGM	flair	Treatment	-0.446	-0.557	-0.336	0.122	DGM	SAM_flair
14	samseg_Lesion	flair	Treatment	1.863	-2.11	5.836	0.007	Lesion	SAM_flair
15	wmh_CGM	flair	Treatment	-0.345	-0.407	-0.283	0.074	CGM	WMH_flair
16	wmh_DGM	flair	Treatment	-0.566	-0.668	-0.464	0.073	DGM	WMH_flair
17	wmh_Lesion	flair	Treatment	0.713	0.087	1.339	0	Lesion	WMH_flair
18	CGM	t2	Placebo	-0.527	-0.605	-0.449	0.002	CGM	MG_t2
19	DGM	t2	Placebo	-0.545	-0.673	-0.416	0.197	DGM	MG_t2
20	Lesion	t2	Placebo	6.985	6.109	7.862	0	Lesion	MG_t2
21	samseg_CGM	t2	Placebo	-0.334	-0.463	-0.205	0.291	CGM	SAM_t2
22	samseg_DGM	t2	Placebo	-0.417	-0.499	-0.336	0.585	DGM	SAM_t2
23	samseg_Lesion	t2	Placebo	13.277	8.967	17.586	0.002	Lesion	SAM_t2
24	wmh_CGM	t2	Placebo	-0.4	-0.486	-0.315	0.016	CGM	WMH_t2
25	wmh_DGM	t2	Placebo	-0.651	-0.772	-0.53	0.099	DGM	WMH_t2
26	wmh_Lesion	t2	Placebo	2.967	2.114	3.821	0	Lesion	WMH_t2
27	CGM	t2	Treatment	-0.377	-0.429	-0.325	0.002	CGM	MG_t2
28	DGM	t2	Treatment	-0.445	-0.53	-0.359	0.197	DGM	MG_t2
29	Lesion	t2	Treatment	2.294	1.711	2.877	0	Lesion	MG_t2
30	samseg_CGM	t2	Treatment	-0.418	-0.504	-0.332	0.291	CGM	SAM_t2
31	samseg_DGM	t2	Treatment	-0.391	-0.445	-0.337	0.585	DGM	SAM_t2
32	samseg_Lesion	t2	Treatment	4.47	1.628	7.312	0.002	Lesion	SAM_t2
33	wmh_CGM	t2	Treatment	-0.275	-0.332	-0.218	0.016	CGM	WMH_t2
34	wmh_DGM	t2	Treatment	-0.531	-0.611	-0.45	0.099	DGM	WMH_t2
35	wmh_Lesion	t2	Treatment	0.531	-0.037	1.098	0	Lesion	WMH_t2
36	amri_Volume	t2	Treatment	-1.304	-1.808	-0.799	0	Lesion	GT
37	amri_Volume	t2	Placebo	3.33	2.578	4.081	0	Lesion	GT

## Sheet: Figure_8
	region_id	region_name	probability	lower_bound	upper_bound	color
0	1	CSF	0.942	0.94	0.95	red
1	2	3rd and 4th Ventricle	0.957	0.95	0.96	green
2	3	DGM	0.973	0.97	0.98	blue
3	4	Pons	0.951	0.95	0.96	yellow
4	5	Brainstem	0.887	0.87	0.9	purple
5	6	Cerebellar GM	0.977	0.97	0.98	cyan
6	7	Temporal Lobe	0.97	0.97	0.97	magenta
7	8	Lateral Ventricle Frontal Horn	0.918	0.91	0.93	orange
8	9	Lateral Ventricle	0.995	0.99	1	lime
9	10	Ventral DC	0.898	0.89	0.91	pink
10	11	Optic Chiasm	0.589	0.56	0.62	brown
11	12	Cerebellar Vermis	0.98	0.98	0.98	grey
12	13	Corpus Callosum	0.972	0.97	0.973	olive
13	14	Cerebral WM	0.949	0.94	0.95	navy
14	15	Frontal Lobe GM	0.97	0.97	0.97	maroon
15	16	Limbic Cortex GM	0.919	0.91	0.93	teal
16	17	Parietal Lobe GM	0.939	0.93	0.95	coral
17	18	Occipital Lobe GM	0.932	0.92	0.94	gold
18	19	MS Lesion	0.947	0.94	0.95	orchid
