# Supplementary material for: Enabling new insights from old scans by repurposing clinical MRI archives for multiple sclerosis research
Source: Nat Commun. 2025 Apr 7;16:3149. doi: 10.1038/s41467-025-58274-8 (PMC11976987; doi:10.1038/s41467-025-58274-8)
Supplement: Supplementary file 4 — Source Data [file 41467_2025_58274_MOESM4_ESM.zip › data_and_figures/figure_2ab_3_4_6.ipynb]

# %% [code]
library(tidyverse)
library(ggplot2)
library(dplyr)
library(readxl)
library("cowplot")
library(ggsignif)
library(superb)
library(nlme)
library("emmeans")
library("lme4")

# %% [markdown]
## Figure 2a

# %% [code]
# fig_2a is sheet Figure_2a ind data_figures.xlsx
fig_2a <- read_excel("data_figures.xlsx", sheet = "Figure_2a")

# %% [code]
ggplot(fig_2a, aes(x = Method, y = Lesion_load, fill = Method)) + #grouping variable is method, y value lesion load 
  scale_fill_manual(values = c("#999999", "#0072B2", "#D55E00","#CC79A7")) + # colours can be changed
  geom_boxplot(width=0.6) + #larger values make the boxes wider, 0.6 looks good for 3 groups
  #geom_jitter(width=0.2, size=0.4) +
  #labs(x = "Sequence",y = "Lesion Load mm3", title = "Lesion Load") + theme_linedraw() + 
  ylab(bquote('Lesion Load '(mm^3))) + 
  xlab('Segmentation Method') +
  ggtitle("Lesion Load Estimates") +
  theme_linedraw() + # line edges of figuree
  theme(axis.text.y = element_text(size = 12)) +
  theme(axis.title = element_text(size = 18)) + 
  theme(axis.text.x = element_text(size=12, angle = 45, hjust=1)) + #angled as group names are long
  theme(plot.title = element_text(hjust = 0.5, size=20)) +
  theme(legend.key.size = unit(2, 'cm')) +
  theme(legend.title= element_blank()) +
  theme(legend.text= element_text(size=12)) +
  theme(panel.grid.major = element_line(color = "grey")) +
  theme(panel.grid.minor = element_line(color = "grey")) +
  showSignificance( c(1,3), 56000, -0.05, "***", textParams    = list(size = 6) ) + 
  showSignificance( c(2,3), 52000, -0.05, "**", textParams    = list(size = 6) ) +
  showSignificance( c(1,4), 60000, -0.05, "*", textParams    = list(size = 6) )

# %% [markdown]
## Figure 2b

# %% [code]
fig_2b <- read_excel("data_figures.xlsx", sheet = "Figure_2b")

# %% [code]
fig_2b = data.frame(fig_2b)
#view(fig_2b)

longer_data <- fig_2b %>%
  pivot_longer(Dice:Precision, names_to = "metrics", values_to = "value") #need to convert dataframe into long format
#print(longer_data)

#don't want all metrics, only DIve, precision and sensitivity
data_subset <- subset(longer_data, metrics =="Dice"| metrics=="Precision"| metrics=="Sensitivity" )  #metrics=="DICE", metrics="Precision", metrics=="Sensitivity" )
#view(data_subset)

# plot a box and whisker plot, with three grouping metrics, each with two bars/boxes. 
ggplot(data_subset, aes(x = metrics, y = value, fill=Group)) + 
  geom_boxplot(width=0.8) +
  #scale_fill_manual(values = c( "#E69F00", "#56B4E9")) + 
  scale_fill_manual(values = c("#0072B2", "#D55E00", "#CC79A7")) +
  #geom_violin(width=0.8) +
  labs(x = "Metric",y = "Value", title = "Spatial Comparison Metrics") + theme_linedraw() + 
  theme(axis.text.y = element_text(size = 15)) +
  theme(axis.title = element_text(size = 15)) + 
  theme(axis.text.x = element_text(size=15, angle = 45, hjust=1)) +
  theme(plot.title = element_text(hjust = 0.5, size=20)) +
  theme(legend.key.size = unit(2, 'cm')) +
  theme(legend.title= element_blank()) +
  theme(panel.grid.major = element_line(color = "grey")) +
  theme(panel.grid.minor = element_line(color = "grey")) +
  theme(legend.text= element_text(size =  12))

# %% [markdown]
## Figure 3abc

# %% [code]
fig_3abc <- read_excel("data_figures.xlsx", sheet = "Figure_3abc")

# %% [code]
df <- fig_3abc %>% filter(region %in% c("Lesion"))

plot_0 <- ggplot(df, aes(sequence, fill=treatment)) +
  geom_boxplot(
    stat = "identity",
    aes(lower  = value_lower,
        upper  = value_upper,
        middle = value_median,
        ymin   = value_lower,
        ymax   = value_upper)
  ) +
  scale_fill_manual(values = c("#00f2ff", "#ff8000")) + 
  theme(
    axis.text.x = element_text(angle = 45, hjust = 1, colour = "#ffffff00"),
    panel.background = element_rect(fill = "#ffffff"),
    panel.grid.major = element_line(colour = "#3e3e3e82"),
    panel.grid.minor = element_blank(),
    strip.text.x = element_text(face = "bold", size = rel(1.2)), # Bold and larger x facet labels
    strip.text.y = element_text(face = "bold", size = rel(1.2)),  # Bold and larger y facet labels
    panel.spacing = unit(0, "lines"),  # Adjust space between facets
    panel.border = element_rect(colour = "black", fill = NA, size = 0.8),  # Add border around each facet
    legend.position = "none"
  ) +
  facet_grid(study ~ sequence, switch = "x", scales="free_x", space = "free_x") + 
  labs(x="Sequence",
       y="Change in Volume per Year %")

# Filter the data
df <- fig_3abc %>% filter(region %in% c("DGM", "Cortical_GM"))

# Determine the y-axis limits
y_min <- min(df$value_lower, na.rm = TRUE)
y_max <- max(df$value_upper, na.rm = TRUE)

# Create the first plot for Cortical_GM
plot_1 <- ggplot(df %>% filter(region == "Cortical_GM"), aes(sequence, fill = treatment)) +
  geom_boxplot(
    stat = "identity",
    aes(lower  = value_lower,
        upper  = value_upper,
        middle = value_median,
        ymin   = value_lower,
        ymax   = value_upper)
  ) +
  scale_fill_manual(values = c("#00f2ff", "#ff8000")) + 
  ylim(y_min, y_max) +
  theme(
    axis.text.x = element_text(angle = 45, hjust = 1, colour = "#ffffff00"),
    panel.background = element_rect(fill = "#ffffff"),
    panel.grid.major = element_line(colour = "#3e3e3e82"),
    panel.grid.minor = element_blank(),
    strip.text.x = element_text(face = "bold", size = rel(1.2)), # Bold and larger x facet labels
    strip.text.y = element_text(face = "bold", size = rel(1.2)),  # Bold and larger y facet labels
    panel.spacing = unit(0, "lines"),  # Adjust space between facets
    panel.border = element_rect(colour = "black", fill = NA, size = 0.8),  # Add border around each facet
    legend.position = "none"
  ) +
  facet_grid(study ~ sequence, switch = "x", scales = "free_x") + 
  labs(x = "Sequence", y = "Change in Volume per Year %")

# Create the second plot for DGM
plot_2 <- ggplot(df %>% filter(region == "DGM"), aes(sequence, fill = treatment)) +
  geom_boxplot(
    stat = "identity",
    aes(lower  = value_lower,
        upper  = value_upper,
        middle = value_median,
        ymin   = value_lower,
        ymax   = value_upper)
  ) +
  scale_fill_manual(values = c("#00f2ff", "#ff8000")) + 
  ylim(y_min, y_max) +
  theme(
    axis.text.x = element_text(angle = 45, hjust = 1, colour = "#ffffff00"),
    panel.background = element_rect(fill = "#ffffff"),
    panel.grid.major = element_line(colour = "#3e3e3e82"),
    panel.grid.minor = element_blank(),
    strip.text.x = element_text(face = "bold", size = rel(1.2)), # Bold and larger x facet labels
    strip.text.y = element_text(face = "bold", size = rel(1.2)),  # Bold and larger y facet labels
    panel.spacing = unit(0, "lines"),  # Adjust space between facets
    panel.border = element_rect(colour = "black", fill = NA, size = 0.80),  # Add border around each facet
    legend.position = "none"
  ) +
  facet_grid(study ~ sequence, switch = "x", scales = "free_x") + 
  labs(x = "Sequence", y = "Change in Volume per Year %")

# Combine the plots using plot_grid
plot_grid(plot_0, plot_1, plot_2, ncol = 3, labels = c(" ", " "))

# %% [markdown]
## Figure 3d

# %% [code]
fig_3d <- read_excel("data_figures.xlsx", sheet = "Figure_3d")

# %% [code]
icc_plot <- ggplot(fig_3d, aes(sequence)) +
  geom_boxplot(
    stat = "identity",
    aes(lower  = CI95._lower,
        upper  = CI95._upper,
        middle = ICC,
        ymin   = CI95._lower,
        ymax   = CI95._upper),
      fill = "#ff8000",
  ) +
  theme(
    axis.text.x = element_text(size = rel(1.2), angle = 45, hjust = 1, face = "bold"),
    panel.background = element_rect(fill = "#ffffff"),
    panel.grid.major = element_line(colour = "#3e3e3e82"),
    panel.grid.minor = element_blank(),
  ) + 
  labs(title="",
       x="Sequence",
       y="ICC"
       )

icc_plot

# %% [markdown]
## Figure 4

# %% [code]
fig_4 <- read_excel("data_figures.xlsx", sheet = "Figure_4")

# %% [code]
fig_4 <- fig_4 %>%
  mutate(sequence = case_when(
    sequence == "flair" ~ "FLAIR",
    sequence == "t1p" ~ "T1",
    sequence == "t2" ~ "T2"
  ))

fig_4 <- fig_4 %>%
  mutate(treatment = case_when(
    treatment == "Moderate_Efficacy" ~ "Moderate Efficacy",
    treatment == "High_Efficacy" ~ "High Efficacy"
  ))

# %% [code]
dodge_width <- 0.5  # Adjust this value as needed to visually separate treatments

ggplot(fig_4, aes(x = sequence, y = value_median, color = treatment, fill = treatment)) +
  geom_point(
    position = position_dodge(width = dodge_width),  # Dodge position for dots
    size = 3
  ) +
  geom_errorbar(
    aes(ymin = value_lower, ymax = value_upper),
    width = 0,  # Adjusts the width of the whiskers
    position = position_dodge(width = dodge_width),  # Dodge position for error bars
    size = 0.75  # Adjusts the width of the error bars
  ) +
  geom_hline(yintercept = 0, linetype = "dashed", color = "black") +  # Adds horizontal line at y=0
  geom_vline(xintercept = c(1.5, 2.5), color = "grey", linetype = "solid") +  # Adds vertical lines
  theme_minimal() +  # Starts with minimal theme
  theme(panel.grid.major = element_blank(),  # Removes major grid lines
        panel.grid.minor = element_blank(),  # Removes minor grid lines
        panel.background = element_rect(fill = "white", colour = "white"),  # Sets background to white
        panel.border = element_rect(colour = "black", fill = NA, size = 1.5),  # Thick black line around each panel
        panel.spacing = unit(00, "mm"),  # Increase spacing between panels
        strip.text.x = element_text(size = 15, face = "bold"),
        axis.text.x = element_text(angle = 45, hjust = 1, size = 15,face = "bold"),  # Bigger X axis labels
        axis.text.y = element_text(size = 14),  # Bigger Y axis labels
        legend.text = element_text(size = 14),  # Bigger legend text
        legend.title = element_text(size = 16, face = "bold"),  # Bigger and bold legend title
        plot.title = element_text(size = 16, face = "bold"),  # Bigger and bold title
        plot.subtitle = element_text(size = 14),  # Bigger subtitle (if used)
        plot.caption = element_text(size = 12),  # Bigger caption (if used)
        axis.title.x = element_text(size = 14, face = "bold"),  # Bigger and bold x-axis label
        axis.title.y = element_text(size = 14, face = "bold")   # Bigger and bold y-axis label
        ) +  # Bigger Y axis labels
  facet_wrap(. ~ region, switch = "x", scales = "free_y") +  # Facet by region and allow y-axis to vary
  labs(title = "Volume Change per Year by Treatment",
       x = "Sequence/Region",
       y = "Change in Volume per Year (%)") +
  scale_color_manual(values = c("Moderate Efficacy" = "#00f2ff", "High Efficacy" = "#ff8000")) +
  guides(color = guide_legend(title = "Treatment"), fill = guide_legend(title = "Treatment"))

# %% [markdown]
## Figure 6

# %% [code]
fig_6 <- read_excel("data_figures.xlsx", sheet = "Figure_6")

# %% [markdown]
### MS Lesion

# %% [code]
ggplot(fig_6 %>% filter(boxplot_region %in% c("Lesion")), aes(boxplot_sequence, fill=treatment)) +
  geom_boxplot(
    stat = "identity",
    aes(lower  = value_lower,
        upper  = value_upper,
        middle = value_median,
        ymin   = value_lower,
        ymax   = value_upper)
  ) +
  scale_fill_manual(values = c("#00f2ff", "#ff8000")) + 
  theme(
    axis.ticks.x = element_blank(),
    axis.title.x = element_blank(),
    panel.background = element_rect(fill = "#ffffff"),
    panel.grid.major = element_line(colour = "#3e3e3e82"),
    panel.grid.minor = element_blank(),
    plot.title = element_text(size = 20, face = "bold"),
  ) +
  theme(legend.position = "none") +
  labs(title="MS Lesion",
       x="Sequence",
       y="Change in Volume per Year %")

# %% [markdown]
### CGM

# %% [code]
ggplot(fig_6 %>% filter(boxplot_region %in% c("CGM")), aes(boxplot_sequence, fill=treatment)) +
  geom_boxplot(
    stat = "identity",
    aes(lower  = value_lower,
        upper  = value_upper,
        middle = value_median,
        ymin   = value_lower,
        ymax   = value_upper)
  ) +
  scale_fill_manual(values = c("#00f2ff", "#ff8000")) + 
  theme(
    axis.ticks.x = element_blank(),
    axis.title.x = element_blank(),
    panel.background = element_rect(fill = "#ffffff"),
    panel.grid.major = element_line(colour = "#3e3e3e82"),
    panel.grid.minor = element_blank(),
    plot.title = element_text(size = 20, face = "bold"),
  ) +
  theme(legend.position = "none") +
  labs(title="CGM",
       x="Sequence",
       y="Change in Volume per Year %")

# %% [markdown]
### DGM

# %% [code]
ggplot(fig_6 %>% filter(boxplot_region %in% c("DGM")), aes(boxplot_sequence, fill=treatment)) +
  geom_boxplot(
    stat = "identity",
    aes(lower  = value_lower,
        upper  = value_upper,
        middle = value_median,
        ymin   = value_lower,
        ymax   = value_upper)
  ) +
  scale_fill_manual(values = c("#00f2ff", "#ff8000")) + 
  theme(
    axis.ticks.x = element_blank(),
    axis.title.x = element_blank(),
    panel.background = element_rect(fill = "#ffffff"),
    panel.grid.major = element_line(colour = "#3e3e3e82"),
    panel.grid.minor = element_blank(),
    plot.title = element_text(size = 20, face = "bold"),
  ) +
  theme(legend.position = "none") +
  labs(title="DGM",
       x="Sequence",
       y="Change in Volume per Year %")
